# Supplementary material for: Development of Novel Bioluminescent Biosensors Monitoring the Conformation and Activity of the Merlin Tumour Suppressor
Source: Int J Mol Sci. 2024 Jan 26;25(3):1527. doi: 10.3390/ijms25031527 (PMC10855677; doi:10.3390/ijms25031527)
Supplement: Supplementary file 1 [file ijms-25-01527-s001.zip]

Archive with 1 entries (1 files):
- ijms-2819435-Table S1.pdf
